# Supplementary material for: OsbZIP18 Is a Positive Regulator of Phenylpropanoid and Flavonoid Biosynthesis under UV-B Radiation in Rice
Source: Plants (Basel). 2024 Feb 10;13(4):498. doi: 10.3390/plants13040498 (PMC10893026; doi:10.3390/plants13040498)
Supplement: Supplementary file 1 [file plants-13-00498-s001.zip › Supplementary Table 1.xlsx]

## Sheet: Sheet1
The clustering of metabolites in ZH11 leaves under different duration UV-B irradiation
ID	classes	cluster
L-Methionine	Amino acids & derivates	1
1,9(Z)-Heptadecadiene-4,6-diyn-3(S)-ol (falcarinol)	Others	1
2'-Deoxyadenosine-5'-monophosphate	Nucleotide & its derivates	1
Sugiol	Others	1
Progesterone	Lipids	1
p-Coumaryl alcohol	Phenylpropanoids	1
Homoserine	Amino acids & derivates	1
Aminomalonic acid	Amino acids & derivates	1
L-Threonine	Amino acids & derivates	1
L-Asparagine	Amino acids & derivates	1
Pectin	Carbohydrates	1
Xanthine	Nucleotide & its derivates	1
1,7-Dimethyluric acid	Nucleotide & its derivates	1
Dl-2-Aminooctanoic acid	Organic acids & its derivates	1
Neochlorogenic acid	Organic acids & its derivates	1
Carnosol	Others	1
Afzelechin	Phenylpropanoids	1
Herbacetin	Phenylpropanoids	1
Nicotinic Acid Methyl Ester（Methyl Nicotinate）	Vitamins & Cofactor derivates	1
DL-Alanyl-DL-phenylalanine	Amino acids & derivates	1
L-Serine	Amino acids & derivates	1
Phthalic acid	Phenylpropanoids	1
N-acetyl-l-leucine	Amino acids & derivates	1
cis-11-Eicosenoic Acid (C20:1)	Lipids	1
3-Hydroxy-3-Methylpentanedioic acid	Organic acids & its derivates	1
Citraconic acid	Organic acids & its derivates	1
Dodecanedioic aicd	Organic acids & its derivates	1
Pyrroloquinoline quinone	Others	1
Vanillin	Phenylpropanoids	1
cis-10-Pentadecenoic acid (C15:1)	Lipids	1
Elaidic acid (C18:1n9t)	Lipids	1
Oleic Acid （C18:1n9c）	Lipids	1
Palmitoleic Acid （C16:1）	Lipids	1
Pentadecanoic acid (C15:0)	Lipids	1
FFA 14:0 (Myristic acid)	Lipids	1
FFA 13:0 (Tridecanoic acid)	Lipids	1
Myristoleic acid (C14:1)	Lipids	1
cis-10-Heptadecenoic Acid (C17:1)	Lipids	1
Phenethylamine	Others	1
L-Tyramine	Amino acids & derivates	1
Sclareol glycol	Others	1
2-Methoxybenzoic acid	Phenylpropanoids	1
Methyl gallate	Phenylpropanoids	1
Eleutheroside E	Phenylpropanoids	1
Dihydromyricetin	Phenylpropanoids	1
Prunin (Naringenin-7-O-glucoside)	Phenylpropanoids	1
8-Hydroxyguanosine	Nucleotide & its derivates	2
β-Nicotinamide mononucleotide	Nucleotide & its derivates	2
Chlorogenic acid	Organic acids & its derivates	2
Geniposidic acid	Organic acids & its derivates	2
shikimic acid	Organic acids & its derivates	2
N-Acetylputrescine	Amino acids & derivates	2
γ-aminobutyric acid	Amino acids & derivates	2
FFA 18:2 (Linoleic acid, n–6)	Lipids	2
Phytol	Others	2
Esculetin	Phenylpropanoids	2
Pyridoxine	Vitamins & Cofactor derivates	2
S-Sulfo-L-cysteine	Amino acids & derivates	2
1-Methylhistidine	Amino acids & derivates	2
Dopamine HCl	Amino acids & derivates	2
D-erythro-C18-Dihydro-D-sphingosine	Lipids	2
Creatine	Organic acids & its derivates	2
Azelaic Acid	Organic acids & its derivates	2
Roseoside	Others	2
Hypericin	Others	2
6-hydroxynicotinic acid	Vitamins & Cofactor derivates	2
2-Aminoethanesulfonic Acid	Organic acids & its derivates	2
Chrysophanic acid	Others	2
Scopoletin (7-Hydroxy-5-methoxycoumarin)	Phenylpropanoids	2
Methyl 2,4,6-trihydroxybenzoate	Phenylpropanoids	2
2,5-dihydroxybenzoic acid	Phenylpropanoids	2
6-Phosphogluconic acid	Carbohydrates	2
Cytidine-5-Monophosphate	Nucleotide & its derivates	2
UDP-glucose	Nucleotide & its derivates	2
3-Hydroxy-3-methyl butyric acid	Organic acids & its derivates	2
4-hydroxybenzoic acid	Phenylpropanoids	2
Syringic acid	Phenylpropanoids	2
Protocatechuic aldehyde	Phenylpropanoids	2
Gibberellin A53	Phytohormones & relative	2
Pphosphoryl choline	Vitamins & Cofactor derivates	2
leucylphenylalanine	Amino acids & derivates	2
Phe-Phe	Amino acids & derivates	2
4-Hydroxy-L-glutamic acid	Amino acids & derivates	2
1-Methyladenine	Nucleotide & its derivates	2
Sebacate	Organic acids & its derivates	2
1-Eicosanol	Others	2
O-Phosphorylethanolamine	Others	2
Nicotinuric acid	Vitamins & Cofactor derivates	2
Pantothenic acid	Vitamins & Cofactor derivates	2
N-Acetyl-D-glucosamine	Carbohydrates	2
alpha-Ionone	Others	2
Geniposide	Others	2
L-Xylonic acid	Organic acids & its derivates	2
Trigonelline	Others	2
pinoresinol	Phenylpropanoids	2
Nicotinic Acid	Vitamins & Cofactor derivates	2
D-Alanyl-D-Alanine	Amino acids & derivates	3
Glutathione reduced form	Amino acids & derivates	3
N-Acetyl-L-glutamic acid	Amino acids & derivates	3
Nα-Acetyl-L-arginine	Amino acids & derivates	3
L-Arginine	Amino acids & derivates	3
L(+)-Ornithine hydrochloride	Amino acids & derivates	3
Sucrose	Carbohydrates	3
Cycloartenol	Lipids	3
1,7-Dimethylxanthine	Nucleotide & its derivates	3
2'-Deoxycytidine-5'-monophosphate	Nucleotide & its derivates	3
Adenosine 5'-monophosphate	Nucleotide & its derivates	3
2-Hydroxy-2-methylbutyric acid	Organic acids & its derivates	3
2-Hydroxybutanoic Acid	Organic acids & its derivates	3
Succinic acid	Organic acids & its derivates	3
2,3-Oxidosqualene	Others	3
Hinokitiol	Others	3
Peimine	Others	3
Sinapyl alcohol	Others	3
Gastrodin	Others	3
Batatasin III	Others	3
Sinapinic acid	Phenylpropanoids	3
Coniferyl Alcohol	Phenylpropanoids	3
Choline	Vitamins & Cofactor derivates	3
Cinnamaldehyde	Others	3
Malvidin-3-galactoside chloride	Phenylpropanoids	3
Oenin	Phenylpropanoids	3
Nobiletin	Phenylpropanoids	3
Tangeretin	Phenylpropanoids	3
7-O-Methyleriodictyol	Phenylpropanoids	3
Narirutin	Phenylpropanoids	3
2-Aminobenzoic?Acid	Phenylpropanoids	3
Phenethyl caffeate	Phenylpropanoids	3
Pyridoxamine	Vitamins & Cofactor derivates	3
7-Hydroxycoumarin	Phenylpropanoids	3
2,3-dimethylsuccinic acid	Amino acids & derivates	3
2-Methylsuccinic acid	Organic acids & its derivates	3
Adipic Acid	Organic acids & its derivates	3
Lactic acid	Organic acids & its derivates	3
Suberic Acid	Organic acids & its derivates	3
Malic acid	Organic acids & its derivates	3
Decyl alcohol	Others	3
Soyasapogenol B	Others	3
D-Erythronolactone	Others	3
Terephthalic acid	Phenylpropanoids	3
Sinapoyl aldehyde	Phenylpropanoids	3
Syringin	Phenylpropanoids	3
N-Glycyl-L-leucine	Amino acids & derivates	3
UROCANIC ACID(RG)	Amino acids & derivates	3
β-Sitosterol	Lipids	3
Diosgenin	Others	3
4-Hydroxybenzaldehyde	Phenylpropanoids	3
N-Acetyl-5-hydroxytryptamine	Amino acids & derivates	3
Arabitol	Carbohydrates	3
theobromine	Others	3
Nicotiflorin	Phenylpropanoids	3
Rosmarinic acid	Phenylpropanoids	3
N-acetylglycine	Amino acids & derivates	3
N-Acetyl-formyl-5-methoxykynurenamine	Amino acids & derivates	3
Melezitose	Carbohydrates	3
Gluconic Acid	Carbohydrates	3
Palmitaldehyde	Lipids	3
Thymine	Nucleotide & its derivates	3
N-Oleoylethanolamine	Others	3
Benzoic acid	Phenylpropanoids	3
P-hydroxyphenyllactic acid	Phenylpropanoids	3
Coniferaldehyde	Phenylpropanoids	3
(R)-Pantetheine	Vitamins & Cofactor derivates	3
4-Pyridoxic acid	Vitamins & Cofactor derivates	3
5-Aminovaleric acid	Amino acids & derivates	4
glycylphenylalanine	Amino acids & derivates	4
(5-L-Glutamyl)-L-amino acid	Amino acids & derivates	4
Nα-Acetyl-L-glutamine	Amino acids & derivates	4
α-Linolenic Acid（C18:3n3）	Lipids	4
Cholesterol	Lipids	4
Deoxyadenosine	Nucleotide & its derivates	4
D-Mannitol	Others	4
Taxifolin	Phenylpropanoids	4
5-oxoproline	Amino acids & derivates	4
O-Acetylserine	Amino acids & derivates	4
L-Glutamic acid	Amino acids & derivates	4
L-Aspartic acid	Amino acids & derivates	4
5-Methylcytosine	Nucleotide & its derivates	4
Adenosine	Nucleotide & its derivates	4
Guanosine	Nucleotide & its derivates	4
3'-Dephosphocoenzyme A	Nucleotide & its derivates	4
D-Pipecolinic acid	Organic acids & its derivates	4
Kynurenic acid	Organic acids & its derivates	4
Nicotine	Others	4
1,4-dihydro-1-Methyl-4-oxo-3-pyridinecarboxamide	Others	4
Hydrocinnamic acid	Phenylpropanoids	4
3-N-Methyl-L-histidine	Amino acids & derivates	4
L-Homocitrulline	Amino acids & derivates	4
N'-Formylkynurenine	Amino acids & derivates	4
2,6-Dimethyl-7-octene-2,3,6-triol	Others	4
N,N-Dimethylformamide	Others	4
γ-Glu-Cys	Amino acids & derivates	4
Quinic acid	Organic acids & its derivates	4
Putrescine	Amino acids & derivates	4
L-Alanine	Amino acids & derivates	4
2-Hydroxyisocaproic Acid	Organic acids & its derivates	4
Isorhamnetin 3-O-neohesperidoside	Phenylpropanoids	4
Diosmin	Phenylpropanoids	4
Biorobin	Phenylpropanoids	4
Hesperidin	Phenylpropanoids	4
Piceatannol	Phenylpropanoids	4
N-Acetyl-L-tyrosine	Amino acids & derivates	4
Uridine	Nucleotide & its derivates	4
Isoguanine (2-Hydroxy-6-aminopurine)	Nucleotide & its derivates	4
Ferulic acid	Phenylpropanoids	4
L-ascorbate	Vitamins & Cofactor derivates	4
4-Guanidinobutyric acid	Organic acids & its derivates	5
Acetylcholine	Vitamins & Cofactor derivates	5
S-Adenosyl-L-methionine	Amino acids & derivates	5
16-Hydroxy hexadecanoic acid	Lipids	5
L-Carnitine	Lipids	5
3-Amino-1-propanesulfonic acid	Organic acids & its derivates	5
Astragalin	Phenylpropanoids	5
Nicotinamide	Vitamins & Cofactor derivates	5
4-Hydroxyphenethyl alcohol	Others	5
Betaine	Others	5
chlorpyrifos-ethyl	Others	5
Pachymic acid	Others	5
Peonidin	Phenylpropanoids	5
Pelargonidin 3-O-beta-D-glucoside	Phenylpropanoids	5
Kaempferol	Phenylpropanoids	5
Isorhamnetin	Phenylpropanoids	5
Syringetin	Phenylpropanoids	5
tamarixetin	Phenylpropanoids	5
Riboflavin	Vitamins & Cofactor derivates	5
Guanine	Nucleotide & its derivates	5
2-Picolinic acid	Organic acids & its derivates	5
Catechin	Phenylpropanoids	5
Capric acid (C10:0)	Lipids	5
Phytanic acid	Lipids	5
1-Stearoyl-sn-glycero-3-phosphocholine	Lipids	5
1,1-Dimethylbiguanide	Others	5
Isovitexin	Phenylpropanoids	5
Luteolin 8-C-glucoside	Phenylpropanoids	5
Diosmetin	Phenylpropanoids	5
Eriodictyol	Phenylpropanoids	5
Isotrifoliin	Phenylpropanoids	5
Homoorientin	Phenylpropanoids	5
Pinobanksin	Phenylpropanoids	5
Cinnamic acid	Phenylpropanoids	5
Asp-phe	Amino acids & derivates	5
L-Cysteine	Amino acids & derivates	5
Cytidine	Nucleotide & its derivates	5
Indole-3-carboxaldehyde	Organic acids & its derivates	5
Quinolinic acid	Organic acids & its derivates	5
3-Hydroxyanthranilic acid	Phenylpropanoids	5
Brevifolin carboxylic acid	Phenylpropanoids	5
Forsythoside A	Phenylpropanoids	5
Sorbitol	Carbohydrates	5
lysoPS 18:1	Lipids	5
LysoPE 18:1	Lipids	5
1-Oleoyl-sn-glycero-3-phosphocholine	Lipids	5
Citric Acid	Organic acids & its derivates	5
Vitexin	Phenylpropanoids	5
Pyrrole-2-carboxylic acid	Amino acids & derivates	5
L-Glutamine	Amino acids & derivates	5
Allopurinol	Others	5
Kaempferol 7-O-glucosdie	Phenylpropanoids	5
Narcissoside	Phenylpropanoids	5
Ferulic Acid Methyl Ester	Phenylpropanoids	5
Homogentisic acid	Phenylpropanoids	5
Procyanidin A2	Phenylpropanoids	5
Calceorioside B	Phenylpropanoids	5
Inosine	Nucleotide & its derivates	5
Homo-Gamma-Linolenic Acid (C20:3)	Lipids	6
Troxerutin	Phenylpropanoids	6
Apigenin-6-Arabinoside-8-Glucoside	Phenylpropanoids	6
Apigenin-6-Glucoside-8-Arabinoside	Phenylpropanoids	6
N6-Acetyl-L-lysine	Amino acids & derivates	6
Serotonin	Amino acids & derivates	6
Oxidized Glutathione	Amino acids & derivates	6
L-Isoleucine	Amino acids & derivates	6
L-Tryptophan	Amino acids & derivates	6
L-Valine	Amino acids & derivates	6
Tryptamine	Amino acids & derivates	6
L-Phenylalanine	Amino acids & derivates	6
L-Lysine	Amino acids & derivates	6
L-Histidine	Amino acids & derivates	6
L-Leucine	Amino acids & derivates	6
N-propionylglycine	Amino acids & derivates	6
Kinurenine	Amino acids & derivates	6
Indole	Others	6
Pinostrobin	Phenylpropanoids	6
Methyl Anthranilate	Phenylpropanoids	6
Methyl p-coumarate	Phenylpropanoids	6
Pantothenol	Vitamins & Cofactor derivates	6
L-Tyrosine	Amino acids & derivates	6
Lumazine	Nucleotide & its derivates	6
β-Pseudouridine	Nucleotide & its derivates	6
1,8-Cineole	Others	6
1,3-Dihydroxyacetone	Others	6
Orotidine	Others	6
Apigenine-6,8-di-C-glucoside	Phenylpropanoids	6
Eriodictyol 7-O-glucoside	Phenylpropanoids	6
Luteolin 7-O-glucuronide	Phenylpropanoids	6
Quercetin-3-O-α-L-arabinopyranoside	Phenylpropanoids	6
Caffeic acid	Phenylpropanoids	6
p-Coumaric acid	Phenylpropanoids	6
Brassinolide	Phytohormones & relative	6
Cytosine	Nucleotide & its derivates	6
Adenine	Nucleotide & its derivates	6
Indole-3-carboxylic	Organic acids & its derivates	6
Fructose-1,6-diphosphate	Carbohydrates	6
Caffeine	Others	6
(1R)-(+)-Alpha-Pinene	Others	6
Trimethylamine N-oxide	Others	6
Gibberellin A19	Phytohormones & relative	6
D-Biotin	Vitamins & Cofactor derivates	6
