# Supplementary material for: OsbZIP18 Is a Positive Regulator of Phenylpropanoid and Flavonoid Biosynthesis under UV-B Radiation in Rice
Source: Plants (Basel). 2024 Feb 10;13(4):498. doi: 10.3390/plants13040498 (PMC10893026; doi:10.3390/plants13040498)
Supplement: Supplementary file 1 [file plants-13-00498-s001.zip › Supplementary Table 2.xlsx]

## Sheet: 0hV6h
KEGG enrichment of different metabolites in ZH11 leaves under UV-B irradiation for different duration.
0hV6h	Total	Expected	Hits	pvalue	Holm adjust	FDR	Impact
Alanine, aspartate and glutamate metabolism	22	0.21953	5	1.0693e-06	0.00010159	0.00010159	0.77338
Arginine biosynthesis	18	0.17962	4	1.7581e-05	0.0016526	0.0008351	0.18641
Aminoacyl-tRNA biosynthesis	46	0.45902	5	4.8837e-05	0.0045418	0.0015465	0
Arginine and proline metabolism	28	0.2794	3	0.002239	0.20599	0.053176	0.20473
Lysine biosynthesis	9	0.089808	2	0.0032001	0.29121	0.057315	0
Glycine, serine and threonine metabolism	33	0.32929	3	0.0036199	0.32579	0.057315	0.18658
Nitrogen metabolism	12	0.11974	2	0.0057671	0.51328	0.078268	0
Cysteine and methionine metabolism	46	0.45902	3	0.0093225	0.82038	0.1107	0.02164
Butanoate metabolism	17	0.16964	2	0.011549	1	0.12191	0.13636
Carbon fixation in photosynthetic organisms	21	0.20955	2	0.017431	1	0.16559	0
Glutathione metabolism	27	0.26942	2	0.028154	1	0.2348	0.05622
Betalain biosynthesis	3	0.029936	1	0.029659	1	0.2348	0
Glyoxylate and dicarboxylate metabolism	29	0.28938	2	0.032197	1	0.23529	0.0531
Biosynthesis of secondary metabolites - unclassified	5	0.049893	1	0.048976	1	0.33234	1
Isoquinoline alkaloid biosynthesis	6	0.059872	1	0.0585	1	0.3705	0.23529
Monobactam biosynthesis	8	0.079829	1	0.077282	1	0.45886	0
Selenocompound metabolism	13	0.12972	1	0.12273	1	0.63864	0
Nicotinate and nicotinamide metabolism	13	0.12972	1	0.12273	1	0.63864	0
Purine metabolism	63	0.62865	2	0.12773	1	0.63864	0.01898
Sulfur metabolism	15	0.14968	1	0.14032	1	0.6665	0.07459
beta-Alanine metabolism	18	0.17962	1	0.16609	1	0.71719	0
Tyrosine metabolism	18	0.17962	1	0.16609	1	0.71719	0.03784
Pentose phosphate pathway	19	0.18959	1	0.17452	1	0.72083	0.11621
Valine, leucine and isoleucine biosynthesis	22	0.21953	1	0.19933	1	0.78902	0
Cyanoamino acid metabolism	26	0.25944	1	0.23134	1	0.8791	0
Ubiquinone and other terpenoid-quinone biosynthesis	35	0.34925	1	0.29907	1	1	0.00102
Phenylpropanoid biosynthesis	35	0.34925	1	0.29907	1	1	0.02489
Pyrimidine metabolism	38	0.37919	1	0.32039	1	1	0
Porphyrin and chlorophyll metabolism	47	0.469	1	0.38078	1	1	0

## Sheet: 0hV12h
0hV12h	Total	Expected	Hits	pvalue	Holm adjust	FDR	Impact
Arginine biosynthesis	18	0.2181	4	4.0803e-05	0.0038762	0.0038762	0.18544
Purine metabolism	63	0.76336	5	0.00063463	0.059655	0.030145	0.01414
Aminoacyl-tRNA biosynthesis	46	0.55738	4	0.0017629	0.16395	0.04693	0
Alanine, aspartate and glutamate metabolism	22	0.26657	3	0.001976	0.18179	0.04693	0.32014
Arginine and proline metabolism	28	0.33927	3	0.0040176	0.3656	0.076335	0.14698
Cysteine and methionine metabolism	46	0.55738	3	0.016254	1	0.25736	0.1306
Carbon fixation in photosynthetic organisms	21	0.25445	2	0.025356	1	0.34411	0
Monobactam biosynthesis	8	0.096935	1	0.093145	1	0.9985	0
Lysine biosynthesis	9	0.10905	1	0.1042	1	0.9985	0
Vitamin B6 metabolism	11	0.13329	1	0.12592	1	0.9985	0.03205
Nitrogen metabolism	12	0.1454	1	0.13659	1	0.9985	0
Flavone and flavonol biosynthesis	12	0.1454	1	0.13659	1	0.9985	0
Selenocompound metabolism	13	0.15752	1	0.14715	1	0.9985	0
Nicotinate and nicotinamide metabolism	13	0.15752	1	0.14715	1	0.9985	0
Sulfur metabolism	15	0.18175	1	0.16789	1	1	0.07459
beta-Alanine metabolism	18	0.2181	1	0.19811	1	1	0
Tyrosine metabolism	18	0.2181	1	0.19811	1	1	0.14595
Cyanoamino acid metabolism	26	0.31504	1	0.27373	1	1	0
Glutathione metabolism	27	0.32716	1	0.2827	1	1	0.00606
Glyoxylate and dicarboxylate metabolism	29	0.35139	1	0.30032	1	1	0
Glycine, serine and threonine metabolism	33	0.39986	1	0.33435	1	1	0
Phenylpropanoid biosynthesis	35	0.42409	1	0.35077	1	1	0.0133
Ubiquinone and other terpenoid-quinone biosynthesis	35	0.42409	1	0.35077	1	1	0.18916
Pyrimidine metabolism	38	0.46044	1	0.37469	1	1	0
Fatty acid biosynthesis	56	0.67855	1	0.50168	1	1	0

## Sheet: 0hV24h
0hV24h	Total	Expected	Hits	pvalue	Holm adjust	FDR	Impact
Phenylpropanoid biosynthesis	35	0.49893	4	0.0011858	0.11265	0.083872	0.08519
Arginine biosynthesis	18	0.25659	3	0.0017657	0.16598	0.083872	0.18544
Aminoacyl-tRNA biosynthesis	46	0.65574	4	0.003338	0.31044	0.1057	0
Phenylalanine, tyrosine and tryptophan biosynthesis	22	0.31361	2	0.037608	1	0.77598	0
Tryptophan metabolism	23	0.32787	2	0.040841	1	0.77598	0.17241
Biosynthesis of secondary metabolites - unclassified	5	0.071276	1	0.069369	1	1	1
Glycine, serine and threonine metabolism	33	0.47042	2	0.078311	1	1	0
Monobactam biosynthesis	8	0.11404	1	0.10877	1	1	0
Lysine biosynthesis	9	0.1283	1	0.12155	1	1	0
Cysteine and methionine metabolism	46	0.65574	2	0.13762	1	1	0.02164
Flavonoid biosynthesis	47	0.66999	2	0.14254	1	1	0.0712
Vitamin B6 metabolism	11	0.15681	1	0.14658	1	1	0.03205
Stilbenoid, diarylheptanoid and gingerol biosynthesis	11	0.15681	1	0.14658	1	1	0.11458
Phenylalanine metabolism	12	0.17106	1	0.15884	1	1	0.19231
Nicotinate and nicotinamide metabolism	13	0.18532	1	0.17094	1	1	0
Sulfur metabolism	15	0.21383	1	0.19463	1	1	0.07459
Histidine metabolism	17	0.24234	1	0.21768	1	1	0.04264
Purine metabolism	63	0.89808	2	0.22547	1	1	0.02024
beta-Alanine metabolism	18	0.25659	1	0.22897	1	1	0
Glycerolipid metabolism	21	0.29936	1	0.26192	1	1	0
Carbon fixation in photosynthetic organisms	21	0.29936	1	0.26192	1	1	0
Biosynthesis of unsaturated fatty acids	22	0.31361	1	0.2726	1	1	0
Starch and sucrose metabolism	22	0.31361	1	0.2726	1	1	0.0889
Alanine, aspartate and glutamate metabolism	22	0.31361	1	0.2726	1	1	0.1259
Cyanoamino acid metabolism	26	0.37063	1	0.31387	1	1	0
Galactose metabolism	27	0.38489	1	0.32384	1	1	0.04236
alpha-Linolenic acid metabolism	27	0.38489	1	0.32384	1	1	0.11368
Arginine and proline metabolism	28	0.39914	1	0.33367	1	1	0.04724
Ubiquinone and other terpenoid-quinone biosynthesis	35	0.49893	1	0.39876	1	1	0.00102
