# Supplementary material for: OsbZIP18 Is a Positive Regulator of Phenylpropanoid and Flavonoid Biosynthesis under UV-B Radiation in Rice
Source: Plants (Basel). 2024 Feb 10;13(4):498. doi: 10.3390/plants13040498 (PMC10893026; doi:10.3390/plants13040498)
Supplement: Supplementary file 1 [file plants-13-00498-s001.zip › Supplementary Table 3.xlsx]

## Sheet: 0hCrispr
KEGG enrichment of different metabolites in bzip18 mutant material and ZH11 leaves under different duration UV-B irradiation
Description	ratio	Total	Expected	Hits	Raw p	#NAME?	Holm adjust	FDR	Impact
Flavonoid biosynthesis	0.0851064	47	0.80399	4	0.0071834	2.1437	0.68242	0.68242	0.11172
Phenylpropanoid biosynthesis	0.0857143	35	0.59872	3	0.020107	1.6967	1	0.95508	0.1058
Arginine biosynthesis	0.111111	18	0.30791	2	0.03632	1.4399	1	0.97911	0.08447
Aminoacyl-tRNA biosynthesis	0.0652174	46	0.78689	3	0.041226	1.3848	1	0.97911	0
Tryptophan metabolism	0.0869565	23	0.39344	2	0.057026	1.2439	1	1	0
Glycolysis / Gluconeogenesis	0.0769231	26	0.44476	2	0.07102	1.1486	1	1	0.0863
Biosynthesis of secondary metabolites - unclassified	0.2	5	0.085531	1	0.082768	1.0821	1	1	1
Purine metabolism	0.047619	63	1.0777	3	0.089224	1.0495	1	1	0.00126
Ubiquinone and other terpenoid-quinone biosynthesis	0.0571429	35	0.59872	2	0.11854	0.92612	1	1	0.19018
Glycerophospholipid metabolism	0.0540541	37	0.63293	2	0.13001	0.88603	1	1	0.06249
Vitamin B6 metabolism	0.0909091	11	0.18817	1	0.17344	0.76085	1	1	0.03205
Stilbenoid, diarylheptanoid and gingerol biosynthesis	0.0909091	11	0.18817	1	0.17344	0.76085	1	1	0.11458
Nitrogen metabolism	0.0833333	12	0.20527	1	0.18769	0.72656	1	1	0
Flavone and flavonol biosynthesis	0.0833333	12	0.20527	1	0.18769	0.72656	1	1	0
Nicotinate and nicotinamide metabolism	0.0769231	13	0.22238	1	0.20171	0.69528	1	1	0.17576
Sphingolipid metabolism	0.0588235	17	0.29081	1	0.25548	0.59264	1	1	0.03365
Histidine metabolism	0.0588235	17	0.29081	1	0.25548	0.59264	1	1	0.04264
Tyrosine metabolism	0.0555556	18	0.30791	1	0.26838	0.57126	1	1	0.14595
Pentose phosphate pathway	0.0526316	19	0.32502	1	0.28105	0.55121	1	1	0
Fructose and mannose metabolism	0.05	20	0.34212	1	0.29352	0.53236	1	1	0.12009
Pyruvate metabolism	0.0454545	22	0.37634	1	0.31784	0.49779	1	1	0
Starch and sucrose metabolism	0.0454545	22	0.37634	1	0.31784	0.49779	1	1	0.0889
Alanine, aspartate and glutamate metabolism	0.0454545	22	0.37634	1	0.31784	0.49779	1	1	0.19424
Galactose metabolism	0.037037	27	0.46187	1	0.37517	0.42577	1	1	0.04236
Glutathione metabolism	0.037037	27	0.46187	1	0.37517	0.42577	1	1	0.05414
Arginine and proline metabolism	0.0357143	28	0.47897	1	0.38607	0.41334	1	1	0.04724
Glyoxylate and dicarboxylate metabolism	0.0344828	29	0.49608	1	0.39678	0.40145	1	1	0
Pyrimidine metabolism	0.0263158	38	0.65004	1	0.48549	0.31382	1	1	0
Cysteine and methionine metabolism	0.0217391	46	0.78689	1	0.55372	0.25671	1	1	0

## Sheet: 6hCrispr
KEGG enrichment of different metabolites in bzip18 mutant material and ZH11 leaves under different duration UV-B irradiation
Description	ratio	Total	Expected	Hits	Raw p	Holm adjust	FDR	Impact
Nicotinate and nicotinamide metabolism	0.307692	13	0.22238	4	4.2612e-05	0.0040482	0.0040482	0.23636
Aminoacyl-tRNA biosynthesis	0.108696	46	0.78689	5	0.00080996	0.076136	0.038473	0
Purine metabolism	0.0793651	63	1.0777	5	0.0034137	0.31748	0.1081	0.02617
Phenylpropanoid biosynthesis	0.0857143	35	0.59872	3	0.020107	1	0.47611	0.13004
Pyrimidine metabolism	0.0789474	38	0.65004	3	0.025058	1	0.47611	0.04872
Arginine biosynthesis	0.111111	18	0.30791	2	0.03632	1	0.57507	0.08447
Flavonoid biosynthesis	0.0638298	47	0.80399	3	0.043547	1	0.59099	0.08288
Betalain biosynthesis	0.333333	3	0.051319	1	0.050481	1	0.59946	0
Biosynthesis of secondary metabolites - unclassified	0.2	5	0.085531	1	0.082768	1	0.87367	1
Isoquinoline alkaloid biosynthesis	0.166667	6	0.10264	1	0.098515	1	0.93589	0.23529
Lysine biosynthesis	0.111111	9	0.15396	1	0.14422	1	1	0
Nitrogen metabolism	0.0833333	12	0.20527	1	0.18769	1	1	0
Flavone and flavonol biosynthesis	0.0833333	12	0.20527	1	0.18769	1	1	0
Histidine metabolism	0.0588235	17	0.29081	1	0.25548	1	1	0.04264
Lysine degradation	0.0555556	18	0.30791	1	0.26838	1	1	0
Tyrosine metabolism	0.0555556	18	0.30791	1	0.26838	1	1	0.03784
Pentose phosphate pathway	0.0526316	19	0.32502	1	0.28105	1	1	0.11621
Valine, leucine and isoleucine biosynthesis	0.0454545	22	0.37634	1	0.31784	1	1	0
Alanine, aspartate and glutamate metabolism	0.0454545	22	0.37634	1	0.31784	1	1	0.19424
Tryptophan metabolism	0.0434783	23	0.39344	1	0.32969	1	1	0.06897
Arginine and proline metabolism	0.0357143	28	0.47897	1	0.38607	1	1	0.04724
Glyoxylate and dicarboxylate metabolism	0.0344828	29	0.49608	1	0.39678	1	1	0
Glycine, serine and threonine metabolism	0.030303	33	0.5645	1	0.43788	1	1	0.1204
Ubiquinone and other terpenoid-quinone biosynthesis	0.0285714	35	0.59872	1	0.45741	1	1	0.00102

## Sheet: 12hCrispr
KEGG enrichment of different metabolites in bzip18 mutant material and ZH11 leaves under different duration UV-B irradiation
Description	ratio	Total	Expected	Hits	Raw p	Holm adjust	FDR	Impact
Nicotinate and nicotinamide metabolism	0.230769	13	0.16679	3	0.00046873	0.044529	0.044529	0.23636
Flavonoid biosynthesis	0.0851064	47	0.60299	4	0.0023988	0.22548	0.11394	0.11172
Vitamin B6 metabolism	0.181818	11	0.14113	2	0.0079884	0.74292	0.25296	0.0641
Aminoacyl-tRNA biosynthesis	0.0652174	46	0.59016	3	0.019063	1	0.45274	0
Biosynthesis of secondary metabolites - unclassified	0.2	5	0.064148	1	0.06261	1	1	1
Phenylpropanoid biosynthesis	0.0571429	35	0.44904	2	0.072062	1	1	0.07189
Lysine biosynthesis	0.111111	9	0.11547	1	0.11001	1	1	0
Stilbenoid, diarylheptanoid and gingerol biosynthesis	0.0909091	11	0.14113	1	0.13286	1	1	0.11458
Histidine metabolism	0.0588235	17	0.2181	1	0.19811	1	1	0.04264
Ascorbate and aldarate metabolism	0.0555556	18	0.23093	1	0.20853	1	1	0
Lysine degradation	0.0555556	18	0.23093	1	0.20853	1	1	0
Valine, leucine and isoleucine biosynthesis	0.0454545	22	0.28225	1	0.24892	1	1	0
Glycine, serine and threonine metabolism	0.030303	33	0.42338	1	0.3502	1	1	0.1204
Ubiquinone and other terpenoid-quinone biosynthesis	0.0285714	35	0.44904	1	0.36717	1	1	0.00102
Glycerophospholipid metabolism	0.027027	37	0.4747	1	0.38372	1	1	0.0239
Steroid biosynthesis	0.025	40	0.51319	1	0.40778	1	1	0
Fatty acid biosynthesis	0.0178571	56	0.71846	1	0.52182	1	1	0
Purine metabolism	0.015873	63	0.80827	1	0.56489	1	1	0

## Sheet: 24hCrispr
KEGG enrichment of different metabolites in bzip18 mutant material and ZH11 leaves under different duration UV-B irradiation
Description	ratio	Total	Expected	count	pvalue	Holm adjust	FDR	Impact
Vitamin B6 metabolism	0.333333	6	0.088452	2	0.0028949	0.21712	0.21712	0.16666
Pyrimidine metabolism	0.1	30	0.44226	3	0.0079488	0.58821	0.29808	0.05339
Aminoacyl-tRNA biosynthesis	0.0625	48	0.70762	3	0.029072	1	0.43062	0.16667
Glutathione metabolism	0.1	20	0.29484	2	0.032677	1	0.43062	0.10533
Glycine, serine and threonine metabolism	0.0952381	21	0.30958	2	0.035821	1	0.43062	0.32151
Glyoxylate and dicarboxylate metabolism	0.0909091	22	0.32432	2	0.039081	1	0.43062	0
alpha-Linolenic acid metabolism	0.333333	3	0.044226	1	0.04363	1	0.43062	1
Cysteine and methionine metabolism	0.0833333	24	0.35381	2	0.045933	1	0.43062	0.32258
D-Glutamine and D-glutamate metabolism	0.2	5	0.07371	1	0.07174	1	0.53805	0
Nitrogen metabolism	0.2	5	0.07371	1	0.07174	1	0.53805	0
Taurine and hypotaurine metabolism	0.166667	6	0.088452	1	0.085509	1	0.58302	0
Thiamine metabolism	0.142857	7	0.10319	1	0.09909	1	0.61932	0
Arginine biosynthesis	0.125	8	0.11794	1	0.11249	1	0.64896	0
Nicotinate and nicotinamide metabolism	0.111111	9	0.13268	1	0.1257	1	0.6734	0.05
Purine metabolism	0.0425532	47	0.69287	2	0.14901	1	0.74505	0.03122
Pantothenate and CoA biosynthesis	0.0833333	12	0.1769	1	0.16427	1	0.77	0
Sphingolipid metabolism	0.0555556	18	0.26536	1	0.23676	1	1	0
Alanine, aspartate and glutamate metabolism	0.0526316	19	0.2801	1	0.24827	1	1	0.19643
