# Supplementary material for: OsbZIP18 Is a Positive Regulator of Phenylpropanoid and Flavonoid Biosynthesis under UV-B Radiation in Rice
Source: Plants (Basel). 2024 Feb 10;13(4):498. doi: 10.3390/plants13040498 (PMC10893026; doi:10.3390/plants13040498)
Supplement: Supplementary file 1 [file plants-13-00498-s001.zip › Supplementary Table 4.xlsx]

## Sheet: Sheet1
Primers used in this study
Primer name	Primer sequence (5'–3')	Use
LOC_Os02g10860-F	GAACCAGATGCTCAGACAGATAC	RT-qPCR
LOC_Os02g10860-R	CTTGCTGTCATCTTCTCCTCTATT	RT-qPCR
LOC_Os02g41630-F	GACCCTGTATTTTCTTCGTTCG	RT-qPCR
LOC_Os02g41630-R	AGTAGCAATACTTTCACCCCAA	RT-qPCR
LOC_Os04g43760-F	AGAAAGGGAGGAATTCAGGATC	RT-qPCR
LOC_Os04g43760-R	CACGGATAAATACAGCAAGCTC	RT-qPCR
LOC_Os05g25640-F	ATCAATCATGTGCTGCGTTATC	RT-qPCR
LOC_Os05g25640-R	CCTCACAGAACACACACATAAC	RT-qPCR
LOC_Os03g05780-F	ATCTGCTTCTCTTTGGGAATCA	RT-qPCR
LOC_Os03g05780-R	CATACATTCACGTGGTCTTCAC	RT-qPCR
LOC_Os12g02370-F	AAACTATTCAGGATCGTGGTGA	RT-qPCR
LOC_Os12g02370-R	AATTCAGTCACCTTCTCCAGAG	RT-qPCR
LOC_Os10g42800-F	ATCTGGAAAGTGGTTCTTGTCT	RT-qPCR
LOC_Os10g42800-R	GCGACCCACTATGAACAAATAC	RT-qPCR
LOC_Os11g32650-F	AAAGTTATTCCCTTTTGCCGTG	RT-qPCR
LOC_Os11g32650-R	CCCATACATGACACATGCAAAA	RT-qPCR
LOC_Os03g60509-F	CAGTACTCGGACAAGGTGAC	RT-qPCR
LOC_Os03g60509-R	CTTGAAGGCCTCCTTGAACTT	RT-qPCR
LOC_Os12g02370-F	AAACTATTCAGGATCGTGGTGA	RT-qPCR
LOC_Os12g02370-R	AATTCAGTCACCTTCTCCAGAG	RT-qPCR
UBI-F	AACCAGCTGAGGCCCAAGA	RT-qPCR
UBI-R	ACGATTGATTTAACCAGTCCATGA	RT-qPCR
LbCHS
LbUGT
LbCCD4-1
LbSSDH/BADH
OK
OK
OK
OK
OK
OK
大小不对
OK
l2
l2
l3
l2
l2
l1
l3
l1
l3
l1
l1
l2
l2
l1
l2
l2
l1
l2
l2
l2
l2
l2
l3
l2
l2
l2
l2
